# Supplementary material for: In Silico Structure and Sequence Analysis of Bacterial Porins and Specific Diffusion Channels for Hydrophilic Molecules: Conservation, Multimericity and Multifunctionality
Source: Int J Mol Sci. 2016 Apr 21;17(4):599. doi: 10.3390/ijms17040599 (PMC4849052; doi:10.3390/ijms17040599)
Supplement: Supplementary file 1 [file ijms-17-00599-s001.zip]

Archive with 4 entries (3 files):
- ijms-120323-Supplementary Materials/
- ijms-120323-Supplementary Materials/ijms-120323-Supplemental-Text S2.pdf
- ijms-120323-Supplementary Materials/ijms-120323-Supplementary Materials.pdf
- ijms-120323-Supplementary Materials/TableS2raw_proof done.xlsx
