# Supplementary material for: In Silico Structure and Sequence Analysis of Bacterial Porins and Specific Diffusion Channels for Hydrophilic Molecules: Conservation, Multimericity and Multifunctionality
Source: Int J Mol Sci. 2016 Apr 21;17(4):599. doi: 10.3390/ijms17040599 (PMC4849052; doi:10.3390/ijms17040599)
Supplement: Supplementary file 1 [file ijms-17-00599-s001.zip › ijms-120323-Supplementary Materials/TableS2raw_proof done.xlsx]

## Sheet: FinalTable
Table S2raw. Data used for structure alignment statistics.
	Analysis Core Structure				Analysis Entire Structure				Sequence Analysis
Subclass Number	Mustang RMSD (Å)	% Residues Aligned (Mustang)	% Sequence Identity (Mustang)	% Sequence Identity (Clustal Ω)	Mustang RMSD (Å)	% Residues Aligned (Mustang)	% Sequence Identity (Mustang)	% Sequence Identity (Clustal Ω)	% Sequence Identity SwissProt (Clustal Ω)	Number of Sequences in MSA
1A	1.601	98.72	96.1	93.59	1.902	68.61	91.49	84.67	85.93	389
3B	1.382	95	25.56	28.06	1.171	94.12	24.38	26.19	23.98	246
4A	-	-	-	-	-	-	-	-	-	50
5A	1.34919	90.73	40.18	41.32	1.446	72.17	37.8756	38.82	38.8594	713
5B	-	-	-	-	-	-	-	-	-	319
5C	-	-	-	-	-	-	-	-	-	160
6A	0.902	95.58	50.31	49.47	0.94	78.35	47.76	45.13	44.95	663
6B	0.94	96.16	46.44	45.68	1.09	90.75	44.83	43.69	41.672	1384
Average										490.5

## Sheet: StructureSuperposition
			Mustang Core Structure			Mustang Whole Structure
Classs Number	PDB ID		RMSD (Å)	Number of aligned residues	% sequence identity	RMSD (Å)	Number of aligned residues	% sequence identity
Class 1A	1QJP	2K0L	1.601	77	96.1	1.902	94	0.9149
Class 3B	4FQE	2WJR	1.382	133	25.56	1.171	160	0.2438
Class 4A	2IWV	-	-	-	-	-	-	-
Class 5A	2J1N	1PRN	1.841	147	0.1224	1.822	182	0.1319
Class 5A	2J1N	3UPG	0.688	173	0.8728	0.76	299	0.8562
Class 5A	2J1N	1OSM	0.904	192	0.849	0.706	334	0.8174
Class 5A	2J1N	3NSG	0.945	177	0.6045	1.085	301	0.588
Class 5A	2J1N	4GCS	0.549	187	0.738	0.758	302	0.6656
Class 5A	2J1N	2POR	1.546	163	0.1472	1.907	70	0.1
Class 5A	2J1N	2FGQ	1.252	167	0.2275	1.476	226	0.2124
Class 5A	2J1N	1PHO	0.635	190	0.7053	0.782	310	0.6581
Class 5A	1PRN	3UPG	1.748	144	0.1667	1.831	181	0.1547
Class 5A	1PRN	1OSM	1.732	147	0.1701	1.828	106	0.1321
Class 5A	1PRN	3NSG	2.216	120	0.1917	2.374	147	0.1361
Class 5A	1PRN	4GCS	2.126	126	0.1825	1.919	185	0.1514
Class 5A	1PRN	2POR	2.07	156	0.3077	2.049	203	0.2956
Class 5A	1PRN	2FGQ	2.072	128	0.1875	2.173	164	0.1707
Class 5A	1PRN	1PHO	2.332	128	0.1641	2.251	141	0.1348
Class 5A	3UPG	1OSM	0.795	172	0.843	0.99	298	0.8356
Class 5A	3UPG	3NSG	0.933	163	0.5706	1.185	278	0.6043
Class 5A	3UPG	4GCS	0.753	165	0.6788	0.937	276	0.6667
Class 5A	3UPG	2POR	1.717	149	0.1544	1.738	196	0.1429
Class 5A	3UPG	2FGQ	1.324	154	0.2078	1.486	222	0.2207
Class 5A	3UPG	1PHO	1.093	172	0.6744	0.988	283	0.689
Class 5A	1OSM	3NSG	1	176	0.5909	1.259	307	0.5863
Class 5A	1OSM	4GCS	0.913	182	0.6868	0.993	304	0.6513
Class 5A	1OSM	2POR	1.627	164	0.1524	1.618	200	0.15
Class 5A	1OSM	2FGQ	1.362	166	0.2349	1.523	225	0.2267
Class 5A	1OSM	1PHO	0.961	186	0.6935	0.925	315	0.6571
Class 5A	3NSG	4GCS	0.633	173	0.6416	1.058	311	0.5884
Class 5A	3NSG	2POR	1.724	155	0.1935	1.556	118	0.0847
Class 5A	3NSG	2FGQ	1.438	161	0.2174	1.58	229	0.2052
Class 5A	3NSG	1PHO	1.075	175	0.6114	1.078	301	0.588
Class 5A	4GCS	2POR	1.715	161	0.1801	2.263	74	0.0946
Class 5A	4GCS	2FGQ	1.263	166	0.2169	1.509	222	0.2027
Class 5A	4GCS	1PHO	0.734	182	0.7033	0.774	308	0.6558
Class 5A	2POR	2FGQ	1.91	162	0.2037	1.777	198	0.2121
Class 5A	2POR	1PHO	1.675	159	0.1447	1.673	194	0.1495
Class 5A	2FGQ	1PHO	1.27	162	0.2284	1.428	215	0.2186
Class 5A	Average		1.34919	162.5	0.401819	1.44608	228.472	0.378756
Class 5B	4GEY	-	-	-	-	-	-	-
Class 5C	2O4V	-	-	-	-	-	-	-
Class 6B	2MPR	1OH2	1.164	212	0.3019	1.178	301	0.2857
Class 6B	2MPR	1AF6	0.566	227	0.9075	0.442	383	0.8512
Class 6B	1OH2	1AF6	0.976	210	0.3	1.199	294	0.2959
Class 6B	Average		0.902	216.333	0.503133	0.939667	326	0.4776
Class 6C	3JTY	3SY7	0.995	210	0.4095	1.098	331	0.4139
Class 6C	3JTY	3SY9	1.127	212	0.3632	1.345	318	0.3396
Class 6C	3JTY	3SYB	1.396	211	0.2891	1.264	343	0.312
Class 6C	3JTY	3SYS	0.562	218	0.5642	0.818	370	0.5405
Class 6C	3JTY	3SZD	0.582	219	0.6895	0.715	361	0.7091
Class 6C	3JTY	3SZV	0.952	213	0.4695	1.096	337	0.4421
Class 6C	3JTY	3T0S	0.991	216	0.4352	1.069	337	0.4481
Class 6C	3JTY	3T20	0.781	208	0.4087	0.952	335	0.4269
Class 6C	3JTY	3T24	0.934	221	0.4525	1.025	346	0.4364
Class 6C	3JTY	4FRT	0.88	212	0.4151	0.989	324	0.4228
Class 6C	3JTY	4FRX	0.936	215	0.4372	1.117	346	0.422
Class 6C	3JTY	4FSO	0.897	213	0.3803	1.005	336	0.3929
Class 6C	3JTY	4FSP	0.837	211	0.4028	1.079	335	0.4119
Class 6C	3JTY	4FT6	0.749	224	0.5402	0.955	385	0.5143
Class 6C	3SY7	3SY9	0.79	208	0.5	1.061	329	0.4863
Class 6C	3SY7	3SYB	0.823	199	0.4322	1.126	346	0.422
Class 6C	3SY7	3SYS	0.879	212	0.4151	1.154	335	0.406
Class 6C	3SY7	3SZD	1.205	210	0.4238	1.339	331	0.4139
Class 6C	3SY7	3SZV	1.111	207	0.4348	1.254	322	0.4255
Class 6C	3SY7	3T0S	1.056	210	0.4048	1.201	325	0.4154
Class 6C	3SY7	3T20	0.894	205	0.4195	1.042	326	0.4356
Class 6C	3SY7	3T24	0.92	210	0.4857	1.366	327	0.4832
Class 6C	3SY7	4FRT	0.962	207	0.4541	1.02	310	0.4387
Class 6C	3SY7	4FRX	0.834	208	0.351	1.093	324	0.3765
Class 6C	3SY7	4FSO	0.947	208	0.4183	1.11	314	0.4108
Class 6C	3SY7	4FSP	0.928	208	0.3846	1.134	328	0.3933
Class 6C	3SY7	4FT6	0.987	215	0.4093	1.151	335	0.4179
Class 6C	3SY9	3SYB	0.947	204	0.3824	1.193	327	0.3823
Class 6C	3SY9	3SYS	1.033	213	0.4131	1.399	319	0.3762
Class 6C	3SY9	3SZD	1.266	212	0.3868	1.514	318	0.3553
Class 6C	3SY9	3SZV	1.311	211	0.4076	1.501	314	0.3822
Class 6C	3SY9	3T0S	1.032	212	0.3915	1.274	316	0.3703
Class 6C	3SY9	3T20	0.998	210	0.419	1.247	318	0.4119
Class 6C	3SY9	3T24	1.07	212	0.3962	1.364	318	0.4025
Class 6C	3SY9	4FRT	1.279	208	0.4087	1.337	305	0.3902
Class 6C	3SY9	4FRX	1.073	209	0.378	1.314	315	0.3587
Class 6C	3SY9	4FSO	1.053	207	0.401	1.381	310	0.3645
Class 6C	3SY9	4FSP	1.177	210	0.381	1.4	311	0.3698
Class 6C	3SY9	4FT6	1.126	215	0.414	1.356	319	0.3981
Class 6C	3SYB	3SYS	0.947	209	0.3301	1.25	339	0.3333
Class 6C	3SYB	3SZD	1.326	209	0.2967	1.38	343	0.3178
Class 6C	3SYB	3SZV	1.223	205	0.2732	1.219	329	0.2857
Class 6C	3SYB	3T0S	1.109	207	0.3092	1.148	322	0.3199
Class 6C	3SYB	3T20	1.019	204	0.299	1.13	332	0.3163
Class 6C	3SYB	3T24	1.096	205	0.3171	1.206	328	0.3201
Class 6C	3SYB	4FRT	1.265	206	0.3058	1.171	319	0.3072
Class 6C	3SYB	4FRX	1.056	207	0.2947	1.271	328	0.2988
Class 6C	3SYB	4FSO	1.176	204	0.2843	1.338	324	0.3117
Class 6C	3SYB	4FSP	1.135	202	0.302	1.237	323	0.2972
Class 6C	3SYB	4FT6	1.144	210	0.2762	1.202	341	0.3021
Class 6C	3SYS	3SZD	0.683	219	0.5982	0.957	357	0.5658
Class 6C	3SYS	3SZV	0.756	213	0.4648	0.962	335	0.4597
Class 6C	3SYS	3T0S	0.845	216	0.4167	1.025	336	0.4137
Class 6C	3SYS	3T20	0.664	212	0.4387	0.835	337	0.4332
Class 6C	3SYS	3T24	0.785	216	0.463	0.981	342	0.4474
Class 6C	3SYS	4FRT	0.892	211	0.4645	0.959	324	0.4383
Class 6C	3SYS	4FRX	0.898	220	0.4091	1.089	350	0.4086
Class 6C	3SYS	4FSO	0.799	216	0.4259	0.957	336	0.4226
Class 6C	3SYS	4FSP	0.847	214	0.4299	0.964	334	0.4222
Class 6C	3SYS	4FT6	0.726	225	0.52	0.983	369	0.5366
Class 6C	3SZD	3SZV	0.971	212	0.4953	1.1	333	0.4625
Class 6C	3SZD	3T0S	1.009	217	0.4332	1.066	339	0.4543
Class 6C	3SZD	3T20	0.928	214	0.4579	1.14	340	0.4529
Class 6C	3SZD	3T24	0.94	217	0.4885	1.01	346	0.4451
Class 6C	3SZD	4FRT	1.088	213	0.5023	1.176	327	0.4618
Class 6C	3SZD	4FRX	1.208	216	0.463	1.37	336	0.4256
Class 6C	3SZD	4FSO	1.073	215	0.4512	1.093	337	0.4451
Class 6C	3SZD	4FSP	1.062	217	0.4424	1.159	337	0.4332
Class 6C	3SZD	4FT6	0.939	223	0.5336	1.033	358	0.5363
Class 6C	3SZV	3T0S	0.964	218	0.5826	1.075	331	0.5287
Class 6C	3SZV	3T20	0.765	210	0.6381	0.852	330	0.5818
Class 6C	3SZV	3T24	0.692	216	0.6528	0.842	333	0.6186
Class 6C	3SZV	4FRT	0.889	210	0.6571	0.888	322	0.5994
Class 6C	3SZV	4FRX	0.977	212	0.5425	1.132	330	0.4879
Class 6C	3SZV	4FSO	0.931	211	0.5071	1.046	321	0.4704
Class 6C	3SZV	4FSP	0.662	212	0.5802	0.859	328	0.5213
Class 6C	3SZV	4FT6	0.914	217	0.5346	0.979	340	0.5206
Class 6C	3T0S	3T20	0.735	211	0.6019	0.881	332	0.5361
Class 6C	3T0S	3T24	0.821	219	0.6027	0.951	338	0.5503
Class 6C	3T0S	4FRT	1.144	213	0.5822	1.093	325	0.5323
Class 6C	3T0S	4FRX	0.985	216	0.5185	1.204	336	0.4673
Class 6C	3T0S	4FSO	0.957	213	0.4413	1.035	327	0.4251
Class 6C	3T0S	4FSP	0.961	214	0.5421	1.091	332	0.491
Class 6C	3T0S	4FT6	0.865	218	0.4587	0.984	338	0.4527
Class 6C	3T20	3T24	0.499	207	0.6667	0.797	332	0.6084
Class 6C	3T20	4FRT	0.875	210	0.6333	0.906	332	0.5633
Class 6C	3T20	4FRX	0.847	211	0.5924	1.004	336	0.5387
Class 6C	3T20	4FSO	0.923	210	0.5429	0.883	339	0.5103
Class 6C	3T20	4FSP	0.61	212	0.6368	0.846	348	0.5891
Class 6C	3T20	4FT6	0.794	213	0.4883	0.946	338	0.4822
Class 6C	3T24	4FRT	0.75	213	0.7465	0.817	343	0.691
Class 6C	3T24	4FRX	0.954	217	0.576	1.164	339	0.528
Class 6C	3T24	4FSO	0.869	211	0.4787	0.952	329	0.465
Class 6C	3T24	4FSP	0.605	211	0.5829	0.946	334	0.5479
Class 6C	3T24	4FT6	0.916	222	0.518	0.941	345	0.5043
Class 6C	4FRT	4FRX	0.891	216	0.5694	0.861	326	0.5184
Class 6C	4FRT	4FSO	0.837	208	0.476	0.952	323	0.4551
Class 6C	4FRT	4FSP	0.631	209	0.6029	0.865	318	0.566
Class 6C	4FRT	4FT6	0.958	215	0.5116	0.944	328	0.5
Class 6C	4FRX	4FSO	1.024	209	0.4976	1.147	325	0.4492
Class 6C	4FRX	4FSP	0.864	209	0.5167	1.157	326	0.4908
Class 6C	4FRX	4FT6	0.968	222	0.482	1.135	349	0.4699
Class 6C	4FSO	4FSP	0.898	212	0.4858	0.926	333	0.4685
Class 6C	4FSO	4FT6	0.883	216	0.4491	1.053	334	0.4521
Class 6C	4FSP	4FT6	0.892	215	0.507	1.094	340	0.4971
Class 6C	Average		0.9398	212.238	0.464371	1.09064	332.638	0.448318

## Sheet: StructureComparison
			Length Core Structure			Length Whole Structure
Classs Number	PDB ID		Length PDB 1	Length PDB 2	% aligned	Length PDB 1	Length PDB 2	% aligned
Class 1A	1QJP	2K0L	78	106	0.987179	137	210	0.686131
Class 5AAB	4FQE	2WJR	140	146	0.95	170	204	0.941176
Class 5AA	2IWV	-	194	-	-	277	-	-
Class 5A	2J1N	1PRN	197	166	0.885542	346	289	0.629758
Class 5A	2J1N	3UPG	197	173	1	346	311	0.961415
Class 5A	2J1N	1OSM	197	192	1	346	342	0.976608
Class 5A	2J1N	3NSG	197	179	0.988827	346	341	0.882698
Class 5A	2J1N	4GCS	197	194	0.963918	346	333	0.906907
Class 5A	2J1N	2POR	197	178	0.91573	346	301	0.232558
Class 5A	2J1N	2FGQ	197	199	0.847716	346	330	0.684848
Class 5A	2J1N	1PHO	197	195	0.974359	346	330	0.939394
Class 5A	1PRN	3UPG	166	173	0.86747	289	311	0.626298
Class 5A	1PRN	1OSM	166	192	0.885542	289	342	0.366782
Class 5A	1PRN	3NSG	166	179	0.722892	289	341	0.508651
Class 5A	1PRN	4GCS	166	194	0.759036	289	333	0.640138
Class 5A	1PRN	2POR	166	178	0.939759	289	301	0.702422
Class 5A	1PRN	2FGQ	166	199	0.771084	289	330	0.567474
Class 5A	1PRN	1PHO	166	195	0.771084	289	330	0.487889
Class 5A	3UPG	1OSM	173	192	0.99422	311	342	0.958199
Class 5A	3UPG	3NSG	173	179	0.942197	311	341	0.893891
Class 5A	3UPG	4GCS	173	194	0.953757	311	333	0.88746
Class 5A	3UPG	2POR	173	178	0.861272	311	301	0.651163
Class 5A	3UPG	2FGQ	173	199	0.890173	311	330	0.713826
Class 5A	3UPG	1PHO	173	195	0.99422	311	330	0.909968
Class 5A	1OSM	3NSG	192	179	0.98324	342	341	0.900293
Class 5A	1OSM	4GCS	192	194	0.947917	342	333	0.912913
Class 5A	1OSM	2POR	192	178	0.921348	342	301	0.664452
Class 5A	1OSM	2FGQ	192	199	0.864583	342	330	0.681818
Class 5A	1OSM	1PHO	192	195	0.96875	342	330	0.954545
Class 5A	3NSG	4GCS	179	194	0.96648	341	333	0.933934
Class 5A	3NSG	2POR	179	178	0.870787	341	301	0.392027
Class 5A	3NSG	2FGQ	179	199	0.899441	341	330	0.693939
Class 5A	3NSG	1PHO	179	195	0.977654	341	330	0.912121
Class 5A	4GCS	2POR	194	178	0.904494	333	301	0.245847
Class 5A	4GCS	2FGQ	194	199	0.85567	333	330	0.672727
Class 5A	4GCS	1PHO	194	195	0.938144	333	330	0.933333
Class 5A	2POR	2FGQ	178	199	0.910112	301	330	0.657807
Class 5A	2POR	1PHO	178	195	0.893258	301	330	0.644518
Class 5A	2FGQ	1PHO	199	195	0.830769	330	330	0.651515
Class 5A	Average		183.028	188.75	0.907262	323.944	325.611	0.721671
Class 5B	4GEY	-	194	-	-	421	-	-
Class 5C	2O4V	-	208	-	-	410	-	-
Class 6B	2MPR	1OH2	227	226	0.938053	421	413	0.728814
Class 6B	2MPR	1AF6	227	228	1	421	421	0.909739
Class 6B	1OH2	1AF6	226	228	0.929204	413	421	0.711864
Class 6B	Average		226.667	227.333	0.955752	418.333	418.333	0.783472
Class 6C	3JTY	3SY7	225	220	0.954545	388	382	0.866492
Class 6C	3JTY	3SY9	225	222	0.954955	388	371	0.857143
Class 6C	3JTY	3SYB	225	215	0.981395	388	408	0.884021
Class 6C	3JTY	3SYS	225	227	0.968889	388	374	0.989305
Class 6C	3JTY	3SZD	225	224	0.977679	388	368	0.980978
Class 6C	3JTY	3SZV	225	219	0.972603	388	364	0.925824
Class 6C	3JTY	3T0S	225	226	0.96	388	361	0.933518
Class 6C	3JTY	3T20	225	219	0.949772	388	362	0.925414
Class 6C	3JTY	3T24	225	230	0.982222	388	377	0.917772
Class 6C	3JTY	4FRT	225	236	0.942222	388	370	0.875676
Class 6C	3JTY	4FRX	225	224	0.959821	388	399	0.891753
Class 6C	3JTY	4FSO	225	220	0.968182	388	354	0.949153
Class 6C	3JTY	4FSP	225	220	0.959091	388	364	0.92033
Class 6C	3JTY	4FT6	225	232	0.995556	388	387	0.994832
Class 6C	3SY7	3SY9	220	222	0.945455	382	371	0.886792
Class 6C	3SY7	3SYB	220	215	0.925581	382	408	0.905759
Class 6C	3SY7	3SYS	220	227	0.963636	382	374	0.895722
Class 6C	3SY7	3SZD	220	224	0.954545	382	368	0.899457
Class 6C	3SY7	3SZV	220	219	0.945205	382	364	0.884615
Class 6C	3SY7	3T0S	220	226	0.954545	382	361	0.900277
Class 6C	3SY7	3T20	220	219	0.936073	382	362	0.900552
Class 6C	3SY7	3T24	220	230	0.954545	382	377	0.867374
Class 6C	3SY7	4FRT	220	236	0.940909	382	370	0.837838
Class 6C	3SY7	4FRX	220	224	0.945455	382	399	0.848168
Class 6C	3SY7	4FSO	220	220	0.945455	382	354	0.887006
Class 6C	3SY7	4FSP	220	220	0.945455	382	364	0.901099
Class 6C	3SY7	4FT6	220	232	0.977273	382	387	0.876963
Class 6C	3SY9	3SYB	222	215	0.948837	371	408	0.881402
Class 6C	3SY9	3SYS	222	227	0.959459	371	374	0.859838
Class 6C	3SY9	3SZD	222	224	0.954955	371	368	0.86413
Class 6C	3SY9	3SZV	222	219	0.96347	371	364	0.862637
Class 6C	3SY9	3T0S	222	226	0.954955	371	361	0.875346
Class 6C	3SY9	3T20	222	219	0.958904	371	362	0.878453
Class 6C	3SY9	3T24	222	230	0.954955	371	377	0.857143
Class 6C	3SY9	4FRT	222	236	0.936937	371	370	0.824324
Class 6C	3SY9	4FRX	222	224	0.941441	371	399	0.849057
Class 6C	3SY9	4FSO	222	220	0.940909	371	354	0.875706
Class 6C	3SY9	4FSP	222	220	0.954545	371	364	0.854396
Class 6C	3SY9	4FT6	222	232	0.968468	371	387	0.859838
Class 6C	3SYB	3SYS	215	227	0.972093	408	374	0.906417
Class 6C	3SYB	3SZD	215	224	0.972093	408	368	0.932065
Class 6C	3SYB	3SZV	215	219	0.953488	408	364	0.903846
Class 6C	3SYB	3T0S	215	226	0.962791	408	361	0.891967
Class 6C	3SYB	3T20	215	219	0.948837	408	362	0.917127
Class 6C	3SYB	3T24	215	230	0.953488	408	377	0.870027
Class 6C	3SYB	4FRT	215	236	0.95814	408	370	0.862162
Class 6C	3SYB	4FRX	215	224	0.962791	408	399	0.822055
Class 6C	3SYB	4FSO	215	220	0.948837	408	354	0.915254
Class 6C	3SYB	4FSP	215	220	0.939535	408	364	0.887363
Class 6C	3SYB	4FT6	215	232	0.976744	408	387	0.881137
Class 6C	3SYS	3SZD	227	224	0.977679	374	368	0.970109
Class 6C	3SYS	3SZV	227	219	0.972603	374	364	0.92033
Class 6C	3SYS	3T0S	227	226	0.955752	374	361	0.930748
Class 6C	3SYS	3T20	227	219	0.968037	374	362	0.930939
Class 6C	3SYS	3T24	227	230	0.951542	374	377	0.914439
Class 6C	3SYS	4FRT	227	236	0.929515	374	370	0.875676
Class 6C	3SYS	4FRX	227	224	0.982143	374	399	0.935829
Class 6C	3SYS	4FSO	227	220	0.981818	374	354	0.949153
Class 6C	3SYS	4FSP	227	220	0.972727	374	364	0.917582
Class 6C	3SYS	4FT6	227	232	0.991189	374	387	0.986631
Class 6C	3SZD	3SZV	224	219	0.968037	368	364	0.914835
Class 6C	3SZD	3T0S	224	226	0.96875	368	361	0.939058
Class 6C	3SZD	3T20	224	219	0.977169	368	362	0.939227
Class 6C	3SZD	3T24	224	230	0.96875	368	377	0.940217
Class 6C	3SZD	4FRT	224	236	0.950893	368	370	0.888587
Class 6C	3SZD	4FRX	224	224	0.964286	368	399	0.913043
Class 6C	3SZD	4FSO	224	220	0.977273	368	354	0.951977
Class 6C	3SZD	4FSP	224	220	0.986364	368	364	0.925824
Class 6C	3SZD	4FT6	224	232	0.995536	368	387	0.972826
Class 6C	3SZV	3T0S	219	226	0.995434	364	361	0.916898
Class 6C	3SZV	3T20	219	219	0.958904	364	362	0.911602
Class 6C	3SZV	3T24	219	230	0.986301	364	377	0.914835
Class 6C	3SZV	4FRT	219	236	0.958904	364	370	0.884615
Class 6C	3SZV	4FRX	219	224	0.968037	364	399	0.906593
Class 6C	3SZV	4FSO	219	220	0.96347	364	354	0.90678
Class 6C	3SZV	4FSP	219	220	0.968037	364	364	0.901099
Class 6C	3SZV	4FT6	219	232	0.990868	364	387	0.934066
Class 6C	3T0S	3T20	226	219	0.96347	361	362	0.919668
Class 6C	3T0S	3T24	226	230	0.969027	361	377	0.936288
Class 6C	3T0S	4FRT	226	236	0.942478	361	370	0.900277
Class 6C	3T0S	4FRX	226	224	0.964286	361	399	0.930748
Class 6C	3T0S	4FSO	226	220	0.968182	361	354	0.923729
Class 6C	3T0S	4FSP	226	220	0.972727	361	364	0.919668
Class 6C	3T0S	4FT6	226	232	0.964602	361	387	0.936288
Class 6C	3T20	3T24	219	230	0.945205	362	377	0.917127
Class 6C	3T20	4FRT	219	236	0.958904	362	370	0.917127
Class 6C	3T20	4FRX	219	224	0.96347	362	399	0.928177
Class 6C	3T20	4FSO	219	220	0.958904	362	354	0.957627
Class 6C	3T20	4FSP	219	220	0.968037	362	364	0.961326
Class 6C	3T20	4FT6	219	232	0.972603	362	387	0.933702
Class 6C	3T24	4FRT	230	236	0.926087	377	370	0.927027
Class 6C	3T24	4FRX	230	224	0.96875	377	399	0.899204
Class 6C	3T24	4FSO	230	220	0.959091	377	354	0.929379
Class 6C	3T24	4FSP	230	220	0.959091	377	364	0.917582
Class 6C	3T24	4FT6	230	232	0.965217	377	387	0.915119
Class 6C	4FRT	4FRX	236	224	0.964286	370	399	0.881081
Class 6C	4FRT	4FSO	236	220	0.945455	370	354	0.912429
Class 6C	4FRT	4FSP	236	220	0.95	370	364	0.873626
Class 6C	4FRT	4FT6	236	232	0.926724	370	387	0.886486
Class 6C	4FRX	4FSO	224	220	0.95	399	354	0.918079
Class 6C	4FRX	4FSP	224	220	0.95	399	364	0.895604
Class 6C	4FRX	4FT6	224	232	0.991071	399	387	0.901809
Class 6C	4FSO	4FSP	220	220	0.963636	354	364	0.940678
Class 6C	4FSO	4FT6	220	232	0.981818	354	387	0.943503
Class 6C	4FSP	4FT6	220	232	0.977273	364	387	0.934066
Class 6C	Average		222.848	225.019	0.961601	377.476	373.057	0.90749

## Sheet: PercentClustalOmega
			Clustal Ω Core Structure	Clustal Ω Whole Structure
Classs Number	PDB ID		% sequence identity	% sequence identity
Class 1A	1QJP	2K0L	0.9359	0.8467
Class 3B	4FQE	2WJR	0.2806	0.2619
Class 4A	2IWV	-	-	-
Class 5A	2J1N	1PRN	0.2	0.2035
Class 5A	2J1N	3UPG	0.8728	0.8431
Class 5A	2J1N	1OSM	0.8438	0.8088
Class 5A	2J1N	3NSG	0.5989	0.561
Class 5A	2J1N	4GCS	0.7234	0.6301
Class 5A	2J1N	2POR	0.1377	0.1486
Class 5A	2J1N	2FGQ	0.2174	0.1907
Class 5A	2J1N	1PHO	0.7	0.6319
Class 5A	1PRN	3UPG	0.2239	0.2196
Class 5A	1PRN	1OSM	0.2095	0.2435
Class 5A	1PRN	3NSG	0.2113	0.2061
Class 5A	1PRN	4GCS	0.2013	0.1991
Class 5A	1PRN	2POR	0.3141	0.2769
Class 5A	1PRN	2FGQ	0.2832	0.2255
Class 5A	1PRN	1PHO	0.2207	0.1875
Class 5A	3UPG	1OSM	0.843	0.817
Class 5A	3UPG	3NSG	0.5706	0.5625
Class 5A	3UPG	4GCS	0.6747	0.6407
Class 5A	3UPG	2POR	0.1633	0.1872
Class 5A	3UPG	2FGQ	0.2075	0.207
Class 5A	3UPG	1PHO	0.6784	0.6523
Class 5A	1OSM	3NSG	0.5909	0.5714
Class 5A	1OSM	4GCS	0.6667	0.6231
Class 5A	1OSM	2POR	0.1472	0.1673
Class 5A	1OSM	2FGQ	0.2035	0.2034
Class 5A	1OSM	1PHO	0.6828	0.6311
Class 5A	3NSG	4GCS	0.6301	0.5798
Class 5A	3NSG	2POR	0.2293	0.1598
Class 5A	3NSG	2FGQ	0.2294	0.1667
Class 5A	3NSG	1PHO	0.5966	0.5723
Class 5A	4GCS	2POR	0.1807	0.1743
Class 5A	4GCS	2FGQ	0.2241	0.2083
Class 5A	4GCS	1PHO	0.6848	0.6344
Class 5A	2POR	2FGQ	0.2783	0.2576
Class 5A	2POR	1PHO	0.1801	0.1807
Class 5A	2FGQ	1PHO	0.2544	0.2009
Class 5A	Average		0.413178	0.388158
Class 5B	4GEY	-	-	-
Class 5C	2O4V	-	-	-
Class 6B	2MPR	1OH2	0.293	0.2659
Class 6B	2MPR	1AF6	0.9075	0.8058
Class 6B	1OH2	1AF6	0.2837	0.2821
Class 6B	Average		0.494733	0.451267
Class 6C	3JTY	3SY7	0.3886	0.3937
Class 6C	3JTY	3SY9	0.3474	0.3266
Class 6C	3JTY	3SYB	0.3092	0.3025
Class 6C	3JTY	3SYS	0.5545	0.5389
Class 6C	3JTY	3SZD	0.6804	0.7115
Class 6C	3JTY	3SZV	0.4486	0.447
Class 6C	3JTY	3T0S	0.424	0.423
Class 6C	3JTY	3T20	0.4	0.4209
Class 6C	3JTY	3T24	0.4378	0.4313
Class 6C	3JTY	4FRT	0.4	0.3984
Class 6C	3JTY	4FRX	0.4326	0.4114
Class 6C	3JTY	4FSO	0.381	0.3942
Class 6C	3JTY	4FSP	0.3962	0.3908
Class 6C	3JTY	4FT6	0.527	0.513
Class 6C	3SY7	3SY9	0.4858	0.4669
Class 6C	3SY7	3SYB	0.4087	0.4005
Class 6C	3SY7	3SYS	0.3953	0.3815
Class 6C	3SY7	3SZD	0.4085	0.4023
Class 6C	3SY7	3SZV	0.4238	0.4
Class 6C	3SY7	3T0S	0.4047	0.4006
Class 6C	3SY7	3T20	0.4123	0.4191
Class 6C	3SY7	3T24	0.472	0.4582
Class 6C	3SY7	4FRT	0.4481	0.4222
Class 6C	3SY7	4FRX	0.3443	0.361
Class 6C	3SY7	4FSO	0.4067	0.3876
Class 6C	3SY7	4FSP	0.3791	0.3851
Class 6C	3SY7	4FT6	0.4028	0.4035
Class 6C	3SY9	3SYB	0.3575	0.3629
Class 6C	3SY9	3SYS	0.3879	0.3652
Class 6C	3SY9	3SZD	0.3692	0.3459
Class 6C	3SY9	3SZV	0.4009	0.3628
Class 6C	3SY9	3T0S	0.3935	0.3586
Class 6C	3SY9	3T20	0.4151	0.3953
Class 6C	3SY9	3T24	0.3814	0.3819
Class 6C	3SY9	4FRT	0.3962	0.381
Class 6C	3SY9	4FRX	0.3726	0.3507
Class 6C	3SY9	4FSO	0.4	0.3452
Class 6C	3SY9	4FSP	0.3744	0.3561
Class 6C	3SY9	4FT6	0.4028	0.3851
Class 6C	3SYB	3SYS	0.3493	0.3239
Class 6C	3SYB	3SZD	0.2995	0.3073
Class 6C	3SYB	3SZV	0.2745	0.2781
Class 6C	3SYB	3T0S	0.3077	0.3003
Class 6C	3SYB	3T20	0.2941	0.2869
Class 6C	3SYB	3T24	0.3125	0.3109
Class 6C	3SYB	4FRT	0.3092	0.2965
Class 6C	3SYB	4FRX	0.301	0.293
Class 6C	3SYB	4FSO	0.2913	0.2997
Class 6C	3SYB	4FSP	0.2759	0.2901
Class 6C	3SYB	4FT6	0.2762	0.2949
Class 6C	3SYS	3SZD	0.5845	0.5655
Class 6C	3SYS	3SZV	0.446	0.4569
Class 6C	3SYS	3T0S	0.3991	0.4011
Class 6C	3SYS	3T20	0.4272	0.4261
Class 6C	3SYS	3T24	0.447	0.4366
Class 6C	3SYS	4FRT	0.4491	0.4278
Class 6C	3SYS	4FRX	0.4028	0.3994
Class 6C	3SYS	4FSO	0.4198	0.4198
Class 6C	3SYS	4FSP	0.4131	0.4121
Class 6C	3SYS	4FT6	0.4933	0.5323
Class 6C	3SZD	3SZV	0.4813	0.4558
Class 6C	3SZD	3T0S	0.4404	0.4354
Class 6C	3SZD	3T20	0.4507	0.4394
Class 6C	3SZD	3T24	0.4747	0.4392
Class 6C	3SZD	4FRT	0.4861	0.4457
Class 6C	3SZD	4FRX	0.4605	0.415
Class 6C	3SZD	4FSO	0.446	0.4419
Class 6C	3SZD	4FSP	0.4352	0.4143
Class 6C	3SZD	4FT6	0.5294	0.5302
Class 6C	3SZV	3T0S	0.5853	0.523
Class 6C	3SZV	3T20	0.6459	0.5621
Class 6C	3SZV	3T24	0.6528	0.5915
Class 6C	3SZV	4FRT	0.6635	0.5941
Class 6C	3SZV	4FRX	0.5308	0.4729
Class 6C	3SZV	4FSO	0.5095	0.4545
Class 6C	3SZV	4FSP	0.5877	0.5311
Class 6C	3SZV	4FT6	0.5367	0.5201
Class 6C	3T0S	3T20	0.5953	0.5226
Class 6C	3T0S	3T24	0.6054	0.5406
Class 6C	3T0S	4FRT	0.5917	0.5274
Class 6C	3T0S	4FRX	0.5138	0.4605
Class 6C	3T0S	4FSO	0.4434	0.4128
Class 6C	3T0S	4FSP	0.5442	0.4842
Class 6C	3T0S	4FT6	0.4464	0.4522
Class 6C	3T20	3T24	0.6479	0.585
Class 6C	3T20	4FRT	0.6256	0.5627
Class 6C	3T20	4FRX	0.5762	0.514
Class 6C	3T20	4FSO	0.5359	0.5072
Class 6C	3T20	4FSP	0.6308	0.6
Class 6C	3T20	4FT6	0.5023	0.4802
Class 6C	3T24	4FRT	0.7397	0.6975
Class 6C	3T24	4FRX	0.5596	0.5042
Class 6C	3T24	4FSO	0.4667	0.4454
Class 6C	3T24	4FSP	0.5681	0.5198
Class 6C	3T24	4FT6	0.5045	0.5027
Class 6C	4FRT	4FRX	0.5545	0.4944
Class 6C	4FRT	4FSO	0.4638	0.4507
Class 6C	4FRT	4FSP	0.5849	0.5536
Class 6C	4FRT	4FT6	0.5089	0.5014
Class 6C	4FRX	4FSO	0.4834	0.4323
Class 6C	4FRX	4FSP	0.5143	0.4602
Class 6C	4FRX	4FT6	0.4709	0.4578
Class 6C	4FSO	4FSP	0.4834	0.4638
Class 6C	4FSO	4FT6	0.4486	0.4548
Class 6C	4FSP	4FT6	0.4977	0.4828
Class 6C	Average		0.456842	0.436939

## Sheet: RawClustalOmega
	UniProt ID		Clustal Ω Whole sequence
Classs Number	ID 1	ID 2	% sequence identity	Length ID1	Length ID2	Average Length
Class 1A	OMPA_ECOLI	OMPA_KLEPN	85.93	346	344	345
Class 3B	KDGM_DICD3	NANC_ECOLI	23.98	236	238	237
Class 4A	OMPG_ECOLI	-	-	301	-	301
Class 5A	OMPC_ECOLI	PORI_RHOBL	20.17	367	289
Class 5A	OMPC_ECOLI	OMPC_SALTI	83.93	367	378
Class 5A	OMPC_ECOLI	OMPC_KLEPN	81.99	367	363
Class 5A	OMPC_ECOLI	OMPF_SALTY	56.29	367	363
Class 5A	OMPC_ECOLI	OMPF_ECOLI	63.87	367	362
Class 5A	OMPC_ECOLI	PORI_RHOCA	15.87	367	301
Class 5A	OMPC_ECOLI	OMP32_DELAC	19.84	367	351
Class 5A	OMPC_ECOLI	PHOE_ECOLI	61.56	367	351
Class 5A	PORI_RHOBL	OMPC_SALTI	21.01	289	378
Class 5A	PORI_RHOBL	OMPC_KLEPN	24.57	289	363
Class 5A	PORI_RHOBL	OMPF_SALTY	18.72	289	363
Class 5A	PORI_RHOBL	OMPF_ECOLI	19.17	289	362
Class 5A	PORI_RHOBL	PORI_RHOCA	27.69	289	301
Class 5A	PORI_RHOBL	OMP32_DELAC	22.55	289	351
Class 5A	PORI_RHOBL	PHOE_ECOLI	19.82	289	351
Class 5A	OMPC_SALTI	OMPC_KLEPN	82.22	378	363
Class 5A	OMPC_SALTI	OMPF_SALTY	55.62	378	363
Class 5A	OMPC_SALTI	OMPF_ECOLI	61.36	378	362
Class 5A	OMPC_SALTI	PORI_RHOCA	18.5	378	301
Class 5A	OMPC_SALTI	OMP32_DELAC	21.62	378	351
Class 5A	OMPC_SALTI	PHOE_ECOLI	61.49	378	351
Class 5A	OMPC_KLEPN	OMPF_SALTY	56.86	363	363
Class 5A	OMPC_KLEPN	OMPF_ECOLI	62.93	363	362
Class 5A	OMPC_KLEPN	PORI_RHOCA	17.2	363	301
Class 5A	OMPC_KLEPN	OMP32_DELAC	20.87	363	351
Class 5A	OMPC_KLEPN	PHOE_ECOLI	61.21	363	351
Class 5A	OMPF_SALTY	OMPF_ECOLI	59.72	363	362
Class 5A	OMPF_SALTY	PORI_RHOCA	18.72	363	301
Class 5A	OMPF_SALTY	OMP32_DELAC	18.01	363	351
Class 5A	OMPF_SALTY	PHOE_ECOLI	56.36	363	351
Class 5A	OMPF_ECOLI	PORI_RHOCA	18	362	301
Class 5A	OMPF_ECOLI	OMP32_DELAC	21.76	362	351
Class 5A	OMPF_ECOLI	PHOE_ECOLI	62.36	362	351
Class 5A	PORI_RHOCA	OMP32_DELAC	25.76	301	351
Class 5A	PORI_RHOCA	PHOE_ECOLI	18.52	301	351
Class 5A	OMP32_DELAC	PHOE_ECOLI	22.8	351	351
Class 5A	Average		38.8594			347.222
Class 5B	A5VZA8_PSEP1	-	-	447		447
Class 5C	PORP_PSEAE	-	-	440		440
Class 6B	LAMB_SALTY	SCRY_SALTM	25.91	452	505
Class 6B	LAMB_SALTY	LAMB_ECOLI	81.45	452	446
Class 6B	SCRY_SALTM	LAMB_ECOLI	27.49	505	446
Class 6B	Average		44.95			467.667
Class 6C	Q4KH25_PSEF5	PORD_PSEAE	37.31	420	443
Class 6C	Q4KH25_PSEF5	Q9I6X0_PSEAE	31.83	420	444
Class 6C	Q4KH25_PSEF5	Q9HVS0_PSEAE	28.37	420	473
Class 6C	Q4KH25_PSEF5	Q9HUR5_PSEAE	51.33	420	417
Class 6C	Q4KH25_PSEF5	Q9I6P8_PSEAE	67.7	420	421
Class 6C	Q4KH25_PSEF5	Q9I202_PSEAE	42.75	420	409
Class 6C	Q4KH25_PSEF5	Q9HWP4_PSEAE	40.24	420	418
Class 6C	Q4KH25_PSEF5	Q9I5H4_PSEAE	41.45	420	427
Class 6C	Q4KH25_PSEF5	Q9HZH0_PSEAE	41.28	420	421
Class 6C	Q4KH25_PSEF5	Q9I4U9_PSEAE	39.05	420	416
Class 6C	Q4KH25_PSEF5	G3XDA5_PSEAE	40.39	420	460
Class 6C	Q4KH25_PSEF5	Q9HWK2_PSEAE	38.16	420	431
Class 6C	Q4KH25_PSEF5	Q9HY38_PSEAE	37.84	420	416
Class 6C	Q4KH25_PSEF5	Q9I1Q4_PSEAE	50.12	420	416
Class 6C	PORD_PSEAE	Q9I6X0_PSEAE	42.99	443	444
Class 6C	PORD_PSEAE	Q9HVS0_PSEAE	38.19	443	473
Class 6C	PORD_PSEAE	Q9HUR5_PSEAE	35.93	443	417
Class 6C	PORD_PSEAE	Q9I6P8_PSEAE	36.88	443	421
Class 6C	PORD_PSEAE	Q9I202_PSEAE	37.4	443	409
Class 6C	PORD_PSEAE	Q9HWP4_PSEAE	36.25	443	418
Class 6C	PORD_PSEAE	Q9I5H4_PSEAE	39.46	443	427
Class 6C	PORD_PSEAE	Q9HZH0_PSEAE	41.21	443	421
Class 6C	PORD_PSEAE	Q9I4U9_PSEAE	39.69	443	416
Class 6C	PORD_PSEAE	G3XDA5_PSEAE	34.71	443	460
Class 6C	PORD_PSEAE	Q9HWK2_PSEAE	35.21	443	431
Class 6C	PORD_PSEAE	Q9HY38_PSEAE	36.43	443	416
Class 6C	PORD_PSEAE	Q9I1Q4_PSEAE	38.15	443	416
Class 6C	Q9I6X0_PSEAE	Q9HVS0_PSEAE	33.72	444	473
Class 6C	Q9I6X0_PSEAE	Q9HUR5_PSEAE	34.09	444	417
Class 6C	Q9I6X0_PSEAE	Q9I6P8_PSEAE	33.67	444	421
Class 6C	Q9I6X0_PSEAE	Q9I202_PSEAE	35.13	444	409
Class 6C	Q9I6X0_PSEAE	Q9HWP4_PSEAE	33.59	444	418
Class 6C	Q9I6X0_PSEAE	Q9I5H4_PSEAE	36.79	444	427
Class 6C	Q9I6X0_PSEAE	Q9HZH0_PSEAE	36.11	444	421
Class 6C	Q9I6X0_PSEAE	Q9I4U9_PSEAE	35.86	444	416
Class 6C	Q9I6X0_PSEAE	G3XDA5_PSEAE	32.11	444	460
Class 6C	Q9I6X0_PSEAE	Q9HWK2_PSEAE	30.96	444	431
Class 6C	Q9I6X0_PSEAE	Q9HY38_PSEAE	33.75	444	416
Class 6C	Q9I6X0_PSEAE	Q9I1Q4_PSEAE	35.68	444	416
Class 6C	Q9HVS0_PSEAE	Q9HUR5_PSEAE	30.75	473	417
Class 6C	Q9HVS0_PSEAE	Q9I6P8_PSEAE	28.06	473	421
Class 6C	Q9HVS0_PSEAE	Q9I202_PSEAE	26.91	473	409
Class 6C	Q9HVS0_PSEAE	Q9HWP4_PSEAE	28.5	473	418
Class 6C	Q9HVS0_PSEAE	Q9I5H4_PSEAE	29.45	473	427
Class 6C	Q9HVS0_PSEAE	Q9HZH0_PSEAE	28.64	473	421
Class 6C	Q9HVS0_PSEAE	Q9I4U9_PSEAE	27.76	473	416
Class 6C	Q9HVS0_PSEAE	G3XDA5_PSEAE	26.67	473	460
Class 6C	Q9HVS0_PSEAE	Q9HWK2_PSEAE	27.53	473	431
Class 6C	Q9HVS0_PSEAE	Q9HY38_PSEAE	28.29	473	416
Class 6C	Q9HVS0_PSEAE	Q9I1Q4_PSEAE	28.33	473	416
Class 6C	Q9HUR5_PSEAE	Q9I6P8_PSEAE	53.51	417	421
Class 6C	Q9HUR5_PSEAE	Q9I202_PSEAE	42.39	417	409
Class 6C	Q9HUR5_PSEAE	Q9HWP4_PSEAE	39.6	417	418
Class 6C	Q9HUR5_PSEAE	Q9I5H4_PSEAE	42.72	417	427
Class 6C	Q9HUR5_PSEAE	Q9HZH0_PSEAE	41.9	417	421
Class 6C	Q9HUR5_PSEAE	Q9I4U9_PSEAE	42.11	417	416
Class 6C	Q9HUR5_PSEAE	G3XDA5_PSEAE	39.22	417	460
Class 6C	Q9HUR5_PSEAE	Q9HWK2_PSEAE	41.02	417	431
Class 6C	Q9HUR5_PSEAE	Q9HY38_PSEAE	42.39	417	416
Class 6C	Q9HUR5_PSEAE	Q9I1Q4_PSEAE	50.73	417	416
Class 6C	Q9I6P8_PSEAE	Q9I202_PSEAE	43.61	421	409
Class 6C	Q9I6P8_PSEAE	Q9HWP4_PSEAE	41.08	421	418
Class 6C	Q9I6P8_PSEAE	Q9I5H4_PSEAE	42.65	421	427
Class 6C	Q9I6P8_PSEAE	Q9HZH0_PSEAE	42.12	421	421
Class 6C	Q9I6P8_PSEAE	Q9I4U9_PSEAE	42.89	421	416
Class 6C	Q9I6P8_PSEAE	G3XDA5_PSEAE	39.32	421	460
Class 6C	Q9I6P8_PSEAE	Q9HWK2_PSEAE	41.45	421	431
Class 6C	Q9I6P8_PSEAE	Q9HY38_PSEAE	40.39	421	416
Class 6C	Q9I6P8_PSEAE	Q9I1Q4_PSEAE	51.33	421	416
Class 6C	Q9I202_PSEAE	Q9HWP4_PSEAE	49.75	409	418
Class 6C	Q9I202_PSEAE	Q9I5H4_PSEAE	53.47	409	427
Class 6C	Q9I202_PSEAE	Q9HZH0_PSEAE	57.11	409	421
Class 6C	Q9I202_PSEAE	Q9I4U9_PSEAE	55.58	409	416
Class 6C	Q9I202_PSEAE	G3XDA5_PSEAE	44.91	409	460
Class 6C	Q9I202_PSEAE	Q9HWK2_PSEAE	43.56	409	431
Class 6C	Q9I202_PSEAE	Q9HY38_PSEAE	47.64	409	416
Class 6C	Q9I202_PSEAE	Q9I1Q4_PSEAE	48.87	409	416
Class 6C	Q9HWP4_PSEAE	Q9I5H4_PSEAE	49.03	418	427
Class 6C	Q9HWP4_PSEAE	Q9HZH0_PSEAE	51.09	418	421
Class 6C	Q9HWP4_PSEAE	Q9I4U9_PSEAE	51.23	418	416
Class 6C	Q9HWP4_PSEAE	G3XDA5_PSEAE	42.62	418	460
Class 6C	Q9HWP4_PSEAE	Q9HWK2_PSEAE	39.81	418	431
Class 6C	Q9HWP4_PSEAE	Q9HY38_PSEAE	44.77	418	416
Class 6C	Q9HWP4_PSEAE	Q9I1Q4_PSEAE	43.49	418	416
Class 6C	Q9I5H4_PSEAE	Q9HZH0_PSEAE	57.25	427	421
Class 6C	Q9I5H4_PSEAE	Q9I4U9_PSEAE	54.28	427	416
Class 6C	Q9I5H4_PSEAE	G3XDA5_PSEAE	49.28	427	460
Class 6C	Q9I5H4_PSEAE	Q9HWK2_PSEAE	50.24	427	431
Class 6C	Q9I5H4_PSEAE	Q9HY38_PSEAE	56.76	427	416
Class 6C	Q9I5H4_PSEAE	Q9I1Q4_PSEAE	48.18	427	416
Class 6C	Q9HZH0_PSEAE	Q9I4U9_PSEAE	65.62	421	416
Class 6C	Q9HZH0_PSEAE	G3XDA5_PSEAE	46.6	421	460
Class 6C	Q9HZH0_PSEAE	Q9HWK2_PSEAE	43.69	421	431
Class 6C	Q9HZH0_PSEAE	Q9HY38_PSEAE	50.12	421	416
Class 6C	Q9HZH0_PSEAE	Q9I1Q4_PSEAE	48.88	421	416
Class 6C	Q9I4U9_PSEAE	G3XDA5_PSEAE	47.17	416	460
Class 6C	Q9I4U9_PSEAE	Q9HWK2_PSEAE	44.96	416	431
Class 6C	Q9I4U9_PSEAE	Q9HY38_PSEAE	51.84	416	416
Class 6C	Q9I4U9_PSEAE	Q9I1Q4_PSEAE	49.5	416	416
Class 6C	G3XDA5_PSEAE	Q9HWK2_PSEAE	41.29	460	431
Class 6C	G3XDA5_PSEAE	Q9HY38_PSEAE	43.69	460	416
Class 6C	G3XDA5_PSEAE	Q9I1Q4_PSEAE	43.93	460	416
Class 6C	Q9HWK2_PSEAE	Q9HY38_PSEAE	43.45	431	416
Class 6C	Q9HWK2_PSEAE	Q9I1Q4_PSEAE	44.53	431	416
Class 6C	Q9HY38_PSEAE	Q9I1Q4_PSEAE	48.27	416	416
Class 6C	Average		41.672			428.8
